# Supplementary material for: Occurrence of Multiple stx1 Genes and Rare Genomic Variation in stx1 Shiga Toxin-Producing Escherichia coli
Source: Microorganisms. 2025 May 6;13(5):1079. doi: 10.3390/microorganisms13051079 (PMC12113909; doi:10.3390/microorganisms13051079)
Supplement: Supplementary file 1 [file microorganisms-13-01079-s001.zip]

Archive with 1 entries (1 files):
- microorganisms-3570480-supplementary.xlsx
