# Supplementary material for: Occurrence of Multiple stx1 Genes and Rare Genomic Variation in stx1 Shiga Toxin-Producing Escherichia coli
Source: Microorganisms. 2025 May 6;13(5):1079. doi: 10.3390/microorganisms13051079 (PMC12113909; doi:10.3390/microorganisms13051079)
Supplement: Supplementary file 1 [file microorganisms-13-01079-s001.zip › microorganisms-3570480-supplementary.xlsx]

## Sheet: Table S1
Table S1: Numbers of NCBI RefSeq genomes with multiple stx genes and at least one stx1 gene (the six genomes with multiple stx1 genes are highlighted in bold), https://www.ncbi.nlm.nih.gov/refseq/, accessed on 2025-03-06
stx gene combinations	Number of genomes
stx1a;stx2a	92
stx1a;stx2c	21
stx1a;stx2a;stx2a	5
stx1a;stx2d	4
stx1a;stx2b	3
stx1a;stx1a;stx2c	2
stx1a;stx2a;stx2a;stx2a	2
stx1a;stx2a;stx2c	2
stx1a;stx2b;stx2b	2
stx1a;stx1a;stx1a	1
stx1a;stx1a;stx2a;stx2a	1
stx1a;stx1a;stx2d	1
stx1a;stx2a;stx2a;stx2c	1
stx1a;stx2a;stx2a;stx2d	1
stx1a;stx2a;stx2d	1
stx1a;stx2d;stx2d	1
stx1c;stx1c	1
stx1c;stx2b	1
stx1c;stx2d	1
sum	143
